# Supplementary material for: The statistical mechanics of human weight change
Source: PLoS One. 2017 Dec 18;12(12):e0189795. doi: 10.1371/journal.pone.0189795 (PMC5734703; doi:10.1371/journal.pone.0189795)
Supplement: S1 Matlab Code — (ZIP) [file pone.0189795.s003.zip]

Archive with 9 entries (8 files):
- BMI_Master.m
- __MACOSX/
- __MACOSX/._BMI_Master.m
- dpdt.m
- __MACOSX/._dpdt.m
- fitAB.m
- __MACOSX/._fitAB.m
- fitBMIdistn.m
- __MACOSX/._fitBMIdistn.m
